# Supplementary material for: Protein-protein interaction prediction using enhanced features with spaced conjoint triad and amino acid pairwise distance
Source: PeerJ Comput Sci. 2025 Mar 19;11:e2748. doi: 10.7717/peerj-cs.2748 (PMC11935777; doi:10.7717/peerj-cs.2748)
Supplement: Supplemental Information 1 — AAindex is a database of numerical indices representing various physicochemical and biochemical properties of amino acids and pairs of amino acids. [file peerj-cs-11-2748-s001.csv]

4	0	1	1	1	0	0	0	52	16	44	7	3	0	0	8	4	6	0	0	0	0	0	0	0	0	0	0	0	0	0	91	115	25	0	0	0	1	0	0	1	1	0	0	0	0	0	0	0	0
4	0	0	0	0	0	0	0	109	-70	-68	-3	3	0	0	8	4	6	0	0	0	0	-1	1	0	1	1	1	5	0	1	202	225	90	0	0	0	0	0	1	0	1	0	1	0	0	0	1	0	0
4	0	0	0	0	0	0	0	75	-74	-72	-5	-2	0	0	8	4	7	0	0	0	0	0	1	0	1	1	0	2	1	1	135	160	63	0	0	1	0	0	1	0	0	1	1	0	1	1	1	0	0
4	0	0	0	0	0	0	0	68	-78	-91	-2	-2	0	0	8	4	7	0	0	0	0	2	1	0	1	1	0	2	1	0	124	150	50	0	0	1	1	0	1	2	0	0	1	0	0	1	1	0	0
4	1	1	1	0	0	0	0	68	168	90	-9	-14	0	0	8	4	7	0	0	0	0	4	1	0	1	0	0	1	0	1	117	135	19	0	0	1	0	1	0	0	1	0	0	0	1	1	0	0	0
4	0	0	0	0	0	0	0	89	-73	-117	0	1	0	0	8	4	6	0	0	0	0	0	0	0	1	1	1	3	0	1	161	180	71	0	0	0	1	1	0	1	1	0	0	1	0	1	0	0	0
4	0	0	0	0	0	0	0	84	-106	-139	-7	-7	0	0	8	4	7	0	0	0	0	1	0	0	1	1	1	3	1	0	155	190	49	0	0	0	1	0	0	2	1	1	0	0	0	0	0	0	0
3	0	0	0	0	0	0	0	36	-13	-8	-1	-2	0	0	8	3	5	0	0	0	0	0	1	0	0	0	0	0	1	0	66	75	23	0	0	1	0	0	1	0	0	1	1	0	0	1	1	0	0
4	0	0	0	0	0	0	0	91	50	47	-2	2	0	0	8	4	8	0	0	0	0	0	1	0	1	1	1	3	0	1	167	195	43	0	0	0	1	0	0	0	1	1	1	0	0	0	0	0	0
3	2	1	1	0	0	0	0	102	151	100	6	11	-2	0	8	4	7	0	0	1	0	0	0	0	2	1	0	2	0	0	168	175	18	0	0	0	1	1	0	0	0	0	0	1	1	0	0	0	0
4	1	3	2	1	0	0	0	102	145	108	20	15	-2	0	8	4	6	0	0	0	0	1	0	0	1	2	0	2	0	0	167	170	23	0	0	0	1	1	0	0	1	0	0	1	1	0	0	0	0
4	1	0	0	0	0	0	0	105	-141	-188	-3	-2	0	0	8	4	6	0	0	0	0	0	0	0	1	1	1	4	0	1	171	200	97	0	0	1	1	0	1	0	1	1	1	1	0	1	0	0	0
4	1	2	2	1	0	0	0	97	124	121	5	4	-1	0	8	4	0	0	0	0	0	0	0	0	1	1	1	3	0	1	170	185	31	0	0	0	1	1	0	0	1	0	0	1	0	0	0	0	0
4	2	1	2	0	0	0	0	113	189	148	19	14	-2	0	8	4	9	0	0	0	0	1	0	0	1	1	1	4	0	1	203	210	24	0	0	0	1	1	0	0	1	0	1	1	1	0	0	0	0
4	1	0	0	0	0	0	0	73	-20	-36	5	5	0	0	0	4	0	0	0	0	0	-2	1	0	0	0	0	0	0	0	129	145	50	0	0	1	0	0	1	2	0	1	1	0	0	1	1	0	0
4	0	0	0	0	0	0	0	54	-70	-60	-4	-3	0	0	8	4	6	0	0	0	0	0	1	0	1	0	0	1	0	0	99	115	44	0	0	1	0	0	1	0	0	1	0	0	0	1	1	0	0
4	0	0	0	0	0	0	0	71	-38	-54	0	1	0	0	8	4	6	0	0	0	0	0	1	0	2	0	0	1	0	0	122	140	47	0	0	0	0	1	0	1	0	1	0	1	0	1	1	0	0
4	2	0	1	0	0	0	0	135	145	163	16	17	-2	0	8	4	0	0	0	0	0	1	0	0	1	1	1	5	0	1	237	255	32	0	0	0	1	1	0	1	0	0	0	1	1	0	1	0	0
4	1	0	0	0	0	0	0	116	53	22	5	3	-2	0	8	4	6	0	0	0	0	4	1	0	1	1	1	5	0	1	203	230	60	0	0	1	0	1	1	0	0	0	0	1	1	1	1	0	0
3	1	1	1	0	0	0	0	85	123	117	3	2	-1	0	8	4	7	0	0	0	0	0	0	0	2	0	0	1	0	0	141	155	18	0	0	0	1	1	0	0	1	0	0	1	1	0	0	0	0
[truncated: 516 more columns]
