# Supplementary material for: Protein-protein interaction prediction using enhanced features with spaced conjoint triad and amino acid pairwise distance
Source: PeerJ Comput Sci. 2025 Mar 19;11:e2748. doi: 10.7717/peerj-cs.2748 (PMC11935777; doi:10.7717/peerj-cs.2748)
Supplement: Supplemental Information 2 [file peerj-cs-11-2748-s002.csv]

protein1	protein2	interaction
256	1305	0
256	203	0
256	1499	0
306	306	0
306	307	0
306	582	0
306	953	0
287	350	0
287	428	0
287	472	0
287	1121	0
287	1321	0
287	740	0
287	81	0
287	1178	0
287	1417	0
287	168	0
287	346	0
287	1226	0
287	1261	0
287	1566	0
287	582	0
287	578	0
46	745	0
46	1416	0
46	1353	0
46	1043	0
46	1255	0
45	45	0
45	582	0
587	587	0
587	590	0
587	1468	0
587	702	0
587	1340	0
587	773	0
587	1197	0
587	170	0
587	1424	0
587	1511	0
587	1250	0
587	1441	0
587	1281	0
587	1563	0
1102	1556	0
1102	87	0
1102	1089	0
1102	36	0
1102	1487	0
1102	170	0
1102	1424	0
1102	115	0
1102	54	0
1102	1358	0
1102	1281	0
1102	84	0
1102	1538	0
1102	381	0
463	260	0
463	1306	0
463	418	0
463	115	0
463	385	0
463	94	0
464	464	0
465	465	0
1104	1303	0
1104	1072	0
1104	1073	0
1104	1121	0
1104	1324	0
1104	696	0
1104	22	0
1104	28	0
1104	334	0
1104	1275	0
1560	1560	0
1560	582	0
1381	1381	0
1381	1382	0
1381	1341	0
600	1306	0
600	128	0
600	582	0
601	601	0
601	1386	0
601	632	0
601	900	0
601	582	0
603	602	0
1306	1306	0
452	450	0
452	989	0
451	453	0
450	450	0
454	473	0
454	1121	0
454	663	0
454	1131	0
454	11	0
454	1199	0
454	54	0
454	1356	0
454	102	0
454	582	0
454	1281	0
454	1287	0
454	1538	0
454	381	0
449	1303	0
449	448	0
449	627	0
449	86	0
449	1095	0
449	1338	0
449	304	0
449	262	0
449	1289	0
448	453	0
448	448	0
448	1315	0
448	97	0
448	455	0
147	147	0
309	1480	0
309	1222	0
350	45	0
350	350	0
350	1391	0
350	1095	0
350	1406	0
350	1499	0
350	153	0
350	1096	0
350	5	0
350	1097	0
350	1098	0
610	410	0
610	379	0
610	1121	0
610	1411	0
610	395	0
610	232	0
610	778	0
610	784	0
610	138	0
610	815	0
610	1215	0
610	41	0
610	199	0
610	1045	0
610	207	0
610	578	0
610	1567	0
216	216	0
216	582	0
612	1535	0
612	219	0
80	611	0
80	575	0
614	115	0
110	1321	0
110	1045	0
184	1323	0
184	582	0
379	993	0
379	1184	0
1107	1509	0
30	80	0
30	627	0
30	1392	0
30	1470	0
30	1318	0
30	481	0
30	113	0
30	362	0
30	244	0
30	498	0
30	2	0
30	425	0
30	1425	0
30	1241	0
30	89	0
30	92	0
30	393	0
30	296	0
30	524	0
30	966	0
30	1562	0
621	46	0
621	1306	0
621	80	0
621	218	0
621	1392	0
621	1470	0
621	1317	0
621	1404	0
621	1005	0
621	1171	0
621	747	0
621	1338	0
621	244	0
621	1174	0
621	754	0
621	1503	0
621	180	0
621	1350	0
621	859	0
621	456	0
621	894	0
621	79	0
621	296	0
621	32	0
621	1562	0
1311	428	0
1311	418	0
1311	715	0
1311	458	0
1311	1261	0
623	1386	0
623	213	0
623	222	0
623	1089	0
623	36	0
623	1186	0
623	1199	0
623	1514	0
623	1041	0
623	889	0
623	344	0
623	79	0
624	1004	0
624	1077	0
624	47	0
624	1549	0
624	1272	0
624	582	0
627	627	0
630	117	0
90	582	0
90	1555	0
90	381	0
634	1204	0
635	410	0
635	407	0
635	87	0
635	747	0
635	1416	0
635	455	0
635	71	0
635	582	0
638	1101	0
638	648	0
638	1116	0
638	455	0
638	1030	0
638	947	0
638	385	0
429	1171	0
429	934	0
429	13	0
429	1289	0
639	1121	0
639	682	0
639	1004	0
639	462	0
639	1549	0
639	366	0
639	319	0
645	1089	0
235	235	0
235	1471	0
235	41	0
235	502	0
235	881	0
235	1549	0
235	51	0
235	582	0
1315	745	0
650	1107	0
650	1317	0
650	1321	0
650	83	0
650	1338	0
650	497	0
650	849	0
650	183	0
650	1045	0
650	1248	0
650	1271	0
650	954	0
651	651	0
250	582	0
1470	467	0
1470	1470	0
1470	326	0
1470	582	0
1470	1300	0
652	274	0
652	1385	0
652	633	0
652	1556	0
652	487	0
652	1089	0
652	36	0
652	1338	0
652	1200	0
652	1220	0
652	1424	0
652	115	0
652	899	0
652	1045	0
652	934	0
652	582	0
652	1288	0
652	1538	0
652	1086	0
654	418	0
654	1161	0
654	740	0
654	745	0
654	1489	0
654	1416	0
654	788	0
654	458	0
654	1429	0
654	1043	0
654	1261	0
654	1566	0
654	1289	0
654	385	0
654	1375	0
654	1086	0
477	203	0
477	334	0
1118	1460	0
1118	720	0
1118	745	0
1118	2	0
1118	1499	0
1118	10	0
1118	133	0
1118	79	0
1118	1289	0
1118	385	0
479	1306	0
479	1151	0
479	845	0
479	367	0
660	274	0
660	1552	0
660	1289	0
1317	1317	0
1317	1338	0
1317	458	0
1317	1220	0
1317	20	0
1317	247	0
664	1394	0
664	664	0
664	582	0
664	219	0
664	381	0
9	610	0
9	1317	0
9	1323	0
9	362	0
9	334	0
9	582	0
671	1319	0
672	244	0
672	830	0
672	1566	0
113	114	0
113	1121	0
113	677	0
113	362	0
113	1004	0
113	1361	0
113	582	0
161	1460	0
161	1306	0
161	610	0
161	613	0
161	428	0
161	1311	0
161	95	0
161	124	0
161	197	0
161	418	0
161	156	0
161	305	0
161	1134	0
161	1328	0
161	396	0
161	1164	0
161	1171	0
161	745	0
161	244	0
161	1174	0
161	1016	0
161	168	0
161	304	0
161	158	0
161	1342	0
161	498	0
161	413	0
161	1199	0
161	2	0
161	380	0
161	50	0
161	425	0
161	1346	0
161	300	0
161	41	0
161	1505	0
161	859	0
161	1353	0
161	1077	0
161	25	0
161	911	0
161	393	0
161	1531	0
161	1261	0
161	133	0
161	79	0
161	1452	0
161	434	0
161	960	0
161	219	0
677	379	0
677	676	0
1062	260	0
1062	428	0
1062	1110	0
1062	1115	0
1062	1561	0
1062	1474	0
1062	575	0
1062	37	0
1062	738	0
1062	1488	0
1062	1174	0
1062	455	0
1062	496	0
1062	1220	0
1062	152	0
1062	283	0
1062	1518	0
1062	900	0
1062	903	0
1062	393	0
1062	927	0
1062	1366	0
1062	385	0
678	45	0
678	1461	0
678	648	0
678	678	0
678	1341	0
678	786	0
678	457	0
678	93	0
678	1516	0
678	262	0
678	1549	0
678	1261	0
678	78	0
1129	1129	0
1129	693	0
1129	120	0
685	157	0
685	1001	0
685	1032	0
685	348	0
685	246	0
685	569	0
1400	1460	0
1400	1317	0
1400	1400	0
1400	1089	0
1400	1156	0
1400	747	0
1400	1338	0
1400	118	0
1400	1350	0
67	482	0
67	67	0
1323	1458	0
1323	1311	0
1323	151	0
1323	429	0
1323	235	0
1323	480	0
1323	362	0
1323	720	0
1323	1421	0
1323	582	0
1564	1187	0
688	36	0
387	772	0
387	1530	0
387	1276	0
1133	1385	0
1133	1480	0
362	362	0
362	244	0
362	183	0
362	524	0
399	443	0
399	99	0
399	515	0
399	1537	0
1135	1233	0
1135	1549	0
695	993	0
695	1406	0
695	1429	0
695	925	0
695	1071	0
695	84	0
696	198	0
696	696	0
696	1030	0
1138	1395	0
1138	455	0
1138	1566	0
1138	582	0
1139	36	0
1139	455	0
701	46	0
701	449	0
701	300	0
701	458	0
701	1429	0
701	385	0
707	481	0
707	1137	0
1005	80	0
1005	626	0
1005	1121	0
1005	455	0
1005	440	0
1005	582	0
1005	295	0
1145	418	0
1145	1474	0
1145	1137	0
1145	1403	0
1145	240	0
1145	1180	0
1145	496	0
1145	1065	0
1145	2	0
1145	848	0
1145	1427	0
1145	1513	0
1145	1531	0
1145	32	0
1145	1453	0
1145	385	0
718	1311	0
718	718	0
718	582	0
489	457	0
489	92	0
490	36	0
727	1466	0
727	582	0
727	1289	0
63	482	0
63	63	0
176	582	0
176	974	0
176	1297	0
1553	387	0
1553	729	0
1553	1553	0
1553	301	0
1553	582	0
1553	578	0
1553	953	0
36	1396	0
36	109	0
36	1340	0
36	142	0
1063	1063	0
1170	739	0
1170	1338	0
1170	17	0
743	985	0
743	599	0
743	743	0
743	112	0
743	212	0
743	524	0
109	1195	0
109	899	0
109	934	0
109	582	0
1172	1277	0
746	472	0
746	1336	0
746	1174	0
746	41	0
749	749	0
188	582	0
244	747	0
244	1338	0
244	1030	0
1559	1559	0
760	274	0
760	658	0
760	1321	0
760	1353	0
760	390	0
760	405	0
127	1470	0
127	127	0
127	1509	0
127	582	0
342	1140	0
342	745	0
342	747	0
342	1214	0
342	390	0
340	340	0
340	58	0
764	188	0
764	116	0
764	524	0
764	339	0
766	1458	0
766	1030	0
1340	633	0
1340	1340	0
1340	455	0
1340	1197	0
1340	501	0
1340	1423	0
1340	54	0
1340	388	0
1340	29	0
1340	1446	0
1340	1288	0
1340	1538	0
1340	1291	0
1340	966	0
377	378	0
377	78	0
378	218	0
378	1167	0
378	458	0
773	274	0
773	1382	0
773	1409	0
773	1412	0
773	772	0
773	819	0
773	1077	0
773	20	0
773	12	0
773	1545	0
455	1116	0
455	32	0
455	219	0
780	625	0
780	218	0
780	1121	0
780	418	0
780	340	0
780	346	0
780	496	0
780	1028	0
780	1346	0
780	514	0
780	84	0
780	1289	0
780	385	0
346	428	0
346	1317	0
346	1089	0
346	1156	0
346	491	0
346	346	0
346	846	0
346	262	0
346	384	0
346	104	0
1191	587	0
1191	1564	0
1191	709	0
1191	1089	0
1191	36	0
1191	244	0
1191	1416	0
1191	1340	0
1191	1026	0
1191	876	0
1191	1045	0
1191	438	0
1191	277	0
1498	1382	0
1498	610	0
1498	1341	0
1498	496	0
1498	1498	0
1195	589	0
1195	1458	0
1195	110	0
1195	218	0
1195	1009	0
1195	432	0
1195	117	0
1195	162	0
1195	1261	0
1195	954	0
1195	1286	0
1195	295	0
1023	658	0
1023	1149	0
1023	1416	0
1023	582	0
793	792	0
793	1512	0
1199	1458	0
1199	1460	0
1199	648	0
1199	480	0
1199	1131	0
1199	244	0
1199	1180	0
1199	455	0
1199	1199	0
1199	1499	0
1199	1036	0
1199	145	0
1199	1261	0
1199	247	0
1199	582	0
349	453	0
349	1121	0
349	1367	0
349	582	0
171	1317	0
171	458	0
171	930	0
225	225	0
226	699	0
226	1340	0
226	226	0
226	1202	0
226	1221	0
226	1441	0
226	82	0
1202	625	0
1202	385	0
1025	1107	0
1025	1549	0
1501	1153	0
457	455	0
457	457	0
457	456	0
457	582	0
76	1565	0
76	76	0
499	610	0
499	282	0
499	1128	0
499	575	0
499	41	0
499	1424	0
499	1512	0
499	576	0
499	582	0
812	455	0
812	1028	0
1029	582	0
814	1460	0
814	1306	0
814	80	0
814	428	0
814	379	0
814	218	0
814	144	0
814	87	0
814	1479	0
814	686	0
814	406	0
814	1005	0
814	714	0
814	396	0
814	149	0
814	1163	0
814	1333	0
814	11	0
814	740	0
814	1337	0
814	194	0
814	244	0
814	1342	0
814	498	0
814	848	0
814	1077	0
814	115	0
814	183	0
814	129	0
814	283	0
814	103	0
814	25	0
814	1436	0
814	12	0
814	79	0
814	51	0
814	207	0
814	296	0
814	1276	0
814	434	0
814	1289	0
814	962	0
814	1562	0
1030	1487	0
1030	170	0
1030	202	0
820	350	0
820	1398	0
820	179	0
820	1044	0
112	1321	0
112	575	0
112	1498	0
112	1045	0
112	1048	0
42	822	0
824	274	0
824	1458	0
824	1306	0
824	428	0
824	1110	0
824	1115	0
824	1120	0
824	418	0
824	198	0
824	15	0
824	1402	0
824	1403	0
824	738	0
824	1174	0
824	757	0
824	21	0
824	1490	0
824	774	0
824	1495	0
824	1189	0
824	457	0
824	1509	0
824	514	0
824	344	0
824	1261	0
824	12	0
824	51	0
824	207	0
824	403	0
824	526	0
824	385	0
824	94	0
458	1326	0
458	1338	0
458	774	0
458	458	0
458	1045	0
458	82	0
458	1283	0
828	1030	0
830	581	0
830	829	0
830	830	0
830	582	0
1032	1404	0
1032	78	0
832	1554	0
832	458	0
832	582	0
834	1168	0
834	1487	0
834	859	0
834	115	0
834	1042	0
834	393	0
834	351	0
834	1361	0
834	1293	0
834	1297	0
141	141	0
141	582	0
504	985	0
504	596	0
504	410	0
504	218	0
504	648	0
504	1121	0
504	1156	0
504	39	0
504	1338	0
504	1199	0
504	443	0
504	180	0
504	1549	0
504	1436	0
504	344	0
1066	449	0
1066	1156	0
1066	1417	0
842	80	0
842	655	0
842	15	0
842	159	0
842	455	0
842	1208	0
506	1458	0
506	235	0
506	1341	0
506	506	0
506	334	0
506	77	0
843	1461	0
843	428	0
843	1333	0
843	244	0
843	1509	0
843	92	0
843	1366	0
1222	589	0
1222	428	0
1222	124	0
1222	993	0
1222	691	0
1222	826	0
1222	1513	0
1222	1549	0
1222	1280	0
845	428	0
845	582	0
845	578	0
1508	1560	0
1508	714	0
846	1129	0
846	1153	0
846	739	0
846	826	0
846	522	0
846	1282	0
1067	589	0
1067	350	0
1067	174	0
1067	1392	0
1067	480	0
1067	1135	0
1067	581	0
1067	1147	0
1067	1156	0
1067	1161	0
1067	395	0
1067	244	0
1067	1416	0
1067	788	0
1067	859	0
1067	1429	0
1067	1512	0
1067	1513	0
1067	1047	0
1067	1261	0
1067	207	0
1067	582	0
1067	1537	0
128	132	0
128	263	0
132	1226	0
132	132	0
132	437	0
854	466	0
854	428	0
854	198	0
854	17	0
854	1497	0
854	834	0
854	1436	0
854	926	0
854	927	0
854	265	0
1427	582	0
1428	1428	0
1428	582	0
865	1396	0
865	36	0
865	1487	0
865	1340	0
865	1453	0
865	1563	0
865	1293	0
1513	1064	0
1513	1513	0
1513	456	0
1068	397	0
1068	1420	0
1068	891	0
1068	326	0
871	1564	0
871	1412	0
871	1565	0
871	1236	0
871	385	0
5	113	0
5	788	0
5	92	0
512	470	0
512	404	0
512	189	0
512	1150	0
512	740	0
512	1076	0
512	788	0
512	498	0
512	1512	0
512	354	0
512	312	0
512	1283	0
512	13	0
183	1549	0
874	1001	0
874	385	0
879	837	0
47	1480	0
54	1305	0
54	1461	0
54	648	0
54	1118	0
54	455	0
54	1499	0
54	1028	0
54	1361	0
54	582	0
54	524	0
55	491	0
55	849	0
55	310	0
55	582	0
880	482	0
880	1337	0
880	437	0
880	326	0
880	1535	0
880	962	0
880	279	0
881	1458	0
881	1120	0
881	993	0
881	408	0
881	1004	0
881	1195	0
881	1207	0
881	1087	0
881	444	0
253	993	0
253	1285	0
1234	1379	0
1234	1121	0
1234	582	0
0	648	0
0	1164	0
0	1199	0
456	1565	0
456	455	0
456	41	0
1521	76	0
896	404	0
896	1317	0
896	193	0
896	301	0
896	244	0
896	1017	0
896	1494	0
896	455	0
896	270	0
898	953	0
276	276	0
276	1446	0
276	582	0
276	973	0
902	1156	0
902	743	0
902	1338	0
902	230	0
902	1562	0
370	582	0
370	255	0
1549	350	0
1549	49	0
1549	655	0
1549	1473	0
1549	1400	0
1549	1005	0
1549	455	0
1549	1199	0
1549	71	0
1549	1036	0
1549	1068	0
1549	456	0
1549	1043	0
1549	1549	0
1549	280	0
1549	1261	0
1549	1367	0
1549	578	0
1549	219	0
307	1077	0
307	337	0
308	275	0
1070	223	0
1070	338	0
1070	1076	0
1070	1199	0
1070	582	0
1359	1121	0
1359	799	0
1359	31	0
1359	582	0
1359	1537	0
909	909	0
1256	517	0
911	48	0
911	482	0
911	203	0
911	433	0
911	1552	0
10	1416	0
10	10	0
10	13	0
360	209	0
390	1342	0
390	230	0
390	1512	0
390	295	0
369	272	0
369	1124	0
369	1402	0
369	394	0
369	117	0
369	360	0
369	82	0
383	1487	0
383	1340	0
383	1424	0
383	54	0
383	253	0
383	456	0
383	1265	0
383	381	0
914	260	0
914	985	0
914	48	0
914	1458	0
914	1111	0
914	648	0
914	1115	0
914	1122	0
914	1321	0
914	87	0
914	1134	0
914	1411	0
914	81	0
914	397	0
914	455	0
914	2	0
914	1499	0
914	138	0
914	1030	0
914	1036	0
914	1509	0
914	1437	0
914	914	0
914	12	0
914	1059	0
914	578	0
914	403	0
914	524	0
1263	648	0
1263	192	0
1263	1027	0
1263	840	0
1263	1241	0
1263	1358	0
1263	207	0
922	1121	0
922	918	0
922	582	0
922	1562	0
348	1549	0
182	274	0
182	1121	0
182	1004	0
182	1153	0
182	1156	0
182	772	0
182	455	0
182	116	0
182	458	0
182	1222	0
182	207	0
182	1368	0
311	589	0
311	455	0
311	458	0
311	582	0
312	372	0
312	661	0
312	1136	0
312	455	0
312	326	0
312	582	0
312	524	0
312	295	0
923	983	0
923	21	0
923	13	0
924	46	0
928	1446	0
928	582	0
252	182	0
252	252	0
252	582	0
252	295	0
936	985	0
936	404	0
936	478	0
936	1321	0
936	455	0
936	1347	0
936	1044	0
936	1069	0
936	40	0
936	1048	0
936	1059	0
940	989	0
940	990	0
940	95	0
940	113	0
940	1127	0
940	1156	0
940	1194	0
940	806	0
940	230	0
940	1509	0
940	1042	0
940	1047	0
940	207	0
940	1287	0
940	385	0
941	115	0
1277	1000	0
1277	244	0
1277	1417	0
1277	247	0
578	181	0
578	1458	0
578	1127	0
578	1481	0
578	158	0
578	806	0
578	1264	0
578	578	0
578	403	0
578	1294	0
946	1512	0
946	582	0
946	946	0
947	985	0
947	599	0
947	642	0
947	418	0
947	1153	0
947	1416	0
947	1043	0
521	773	0
521	1199	0
521	1512	0
521	1549	0
521	1358	0
521	1371	0
521	77	0
172	985	0
172	428	0
172	1113	0
172	1317	0
172	1321	0
172	686	0
172	1026	0
172	1347	0
172	1217	0
172	506	0
172	890	0
172	1045	0
172	1048	0
172	1059	0
391	46	0
391	350	0
391	1385	0
391	1480	0
391	1404	0
391	1416	0
391	498	0
391	576	0
391	79	0
391	962	0
343	61	0
525	81	0
525	1429	0
525	79	0
1283	350	0
1283	379	0
1283	1315	0
1283	681	0
1283	722	0
1283	1338	0
1283	1192	0
1283	230	0
1283	1045	0
1283	1549	0
1283	1050	0
1283	1283	0
1283	966	0
1537	1537	0
98	1060	0
98	97	0
98	714	0
98	722	0
98	1180	0
98	498	0
98	889	0
1289	256	0
1289	1127	0
1289	1164	0
1289	455	0
1289	171	0
1289	1207	0
1289	1030	0
1289	1289	0
1551	1466	0
1551	1127	0
1551	1406	0
1551	1337	0
1551	115	0
1551	1263	0
1551	424	0
962	1458	0
962	1380	0
962	1072	0
962	428	0
962	418	0
962	1001	0
962	159	0
962	1017	0
962	1207	0
962	1226	0
962	1038	0
962	1513	0
962	262	0
962	1549	0
962	1566	0
962	578	0
962	424	0
322	227	0
969	428	0
969	455	0
969	879	0
969	1289	0
77	909	0
424	46	0
424	1458	0
424	1127	0
424	1324	0
424	399	0
424	506	0
424	524	0
974	350	0
974	244	0
974	1416	0
974	1016	0
974	455	0
974	116	0
974	76	0
974	1207	0
974	456	0
974	74	0
974	390	0
974	133	0
974	524	0
974	1289	0
974	219	0
975	1317	0
975	109	0
975	747	0
975	1338	0
975	1192	0
975	1533	0
975	524	0
975	975	0
1376	46	0
1376	1460	0
1376	1074	0
1376	428	0
1376	990	0
1376	379	0
1376	1311	0
1376	203	0
1376	305	0
1376	1564	0
1376	693	0
1376	714	0
1376	575	0
1376	1336	0
1376	1173	0
1376	81	0
1376	244	0
1376	1016	0
1376	17	0
1376	1017	0
1376	304	0
1376	778	0
1376	798	0
1376	425	0
1376	810	0
1376	300	0
1376	1505	0
1376	1353	0
1376	115	0
1376	1232	0
1376	576	0
1376	894	0
1376	1046	0
1376	903	0
1376	911	0
1376	1531	0
1376	1261	0
1376	133	0
1376	296	0
1376	1452	0
1376	434	0
1376	1071	0
1376	84	0
1376	1285	0
1376	960	0
1376	1289	0
1376	962	0
444	206	0
444	1233	0
979	599	0
979	1025	0
563	191	1
1118	728	1
1374	602	1
504	998	1
906	727	1
799	1075	1
1391	728	1
454	1064	1
1284	688	1
1347	1195	1
706	349	1
139	157	1
787	1459	1
280	324	1
1045	1211	1
728	51	1
1068	465	1
244	243	1
1098	772	1
1384	936	1
525	299	1
1353	690	1
87	1073	1
21	523	1
222	1562	1
979	81	1
1398	388	1
1305	996	1
331	1260	1
286	120	1
1054	1493	1
1324	139	1
873	0	1
1189	893	1
299	1367	1
837	1139	1
19	652	1
1494	853	1
135	388	1
128	356	1
1065	1106	1
1451	1281	1
571	1002	1
899	297	1
890	703	1
757	72	1
1541	928	1
1556	239	1
502	72	1
130	787	1
889	242	1
883	187	1
405	670	1
618	539	1
1267	853	1
1158	975	1
1031	1084	1
1189	979	1
150	1249	1
881	492	1
1474	1179	1
1005	1258	1
458	494	1
622	1173	1
227	403	1
791	870	1
102	1148	1
971	564	1
1037	1167	1
643	506	1
1381	1468	1
927	183	1
129	679	1
1365	1059	1
1167	586	1
1264	290	1
901	239	1
175	1211	1
953	422	1
467	107	1
341	512	1
215	837	1
1519	1183	1
456	485	1
357	1463	1
911	628	1
1085	408	1
1233	819	1
207	319	1
1543	8	1
1530	864	1
885	1105	1
1351	577	1
1365	1139	1
638	683	1
425	62	1
1234	1443	1
1061	787	1
1396	959	1
389	346	1
1090	669	1
1540	433	1
287	1062	1
1183	1463	1
755	1276	1
735	214	1
1250	1532	1
332	740	1
959	725	1
523	1104	1
454	901	1
349	932	1
617	323	1
1413	82	1
88	692	1
919	722	1
264	419	1
1208	473	1
1019	760	1
181	759	1
1010	179	1
1378	1218	1
1525	211	1
1336	634	1
99	9	1
1466	1131	1
1126	750	1
1225	571	1
223	735	1
653	159	1
904	787	1
1420	268	1
1098	856	1
145	459	1
1270	1362	1
922	656	1
304	141	1
1154	501	1
316	1276	1
1244	442	1
264	458	1
1529	199	1
727	16	1
813	162	1
1475	965	1
696	1078	1
927	1388	1
10	631	1
532	697	1
529	129	1
210	1176	1
1114	1023	1
798	45	1
1263	217	1
1112	287	1
1272	1449	1
1510	127	1
224	756	1
1215	203	1
332	1358	1
794	1227	1
535	676	1
47	456	1
635	153	1
206	712	1
285	113	1
1326	511	1
634	604	1
439	1465	1
262	596	1
635	898	1
785	374	1
226	808	1
1350	459	1
1329	717	1
1246	366	1
1182	48	1
1287	288	1
797	1493	1
845	1264	1
1353	1142	1
479	667	1
1055	1543	1
1164	1165	1
1390	1237	1
782	271	1
310	103	1
303	1402	1
839	1411	1
1403	397	1
157	749	1
209	1439	1
355	1332	1
35	1518	1
1425	1382	1
1505	705	1
567	158	1
1541	1243	1
347	196	1
302	75	1
1163	988	1
800	717	1
774	69	1
1258	20	1
473	770	1
1448	1476	1
412	1139	1
988	1227	1
231	614	1
516	224	1
1082	1374	1
1346	106	1
1442	1526	1
869	969	1
1008	1208	1
1099	603	1
819	1234	1
564	522	1
855	1234	1
1467	347	1
302	720	1
209	908	1
671	1569	1
134	793	1
658	810	1
619	1207	1
1558	326	1
977	1448	1
1106	788	1
402	388	1
812	135	1
791	1007	1
573	1361	1
364	1369	1
1261	179	1
1051	1176	1
1235	460	1
605	28	1
21	418	1
893	61	1
499	999	1
1458	1265	1
83	1396	1
536	1386	1
526	1238	1
1471	646	1
1452	503	1
1259	387	1
1440	1069	1
1198	1068	1
107	1202	1
343	1278	1
276	176	1
65	359	1
104	1316	1
457	740	1
713	1109	1
488	430	1
1352	36	1
900	1056	1
1436	1215	1
1390	1347	1
426	1526	1
758	1129	1
333	74	1
1235	561	1
1348	2	1
84	1125	1
519	1491	1
622	1432	1
1362	645	1
5	1198	1
1430	230	1
557	380	1
991	759	1
1102	583	1
1128	1102	1
1414	430	1
709	964	1
871	1344	1
347	1099	1
955	539	1
688	124	1
235	961	1
1054	1484	1
437	946	1
313	247	1
746	21	1
1216	1105	1
1098	251	1
1350	1331	1
542	784	1
1420	450	1
46	54	1
198	508	1
1412	210	1
1248	118	1
868	1512	1
55	371	1
1445	566	1
1066	1251	1
299	798	1
86	648	1
955	220	1
1160	319	1
1161	1492	1
1229	757	1
1094	1078	1
296	1530	1
51	1306	1
1286	1191	1
619	1066	1
1506	260	1
793	969	1
415	1563	1
71	948	1
350	1464	1
59	1385	1
788	1047	1
182	1019	1
1015	653	1
167	1523	1
4	313	1
1499	1312	1
373	737	1
80	1460	1
1227	662	1
756	479	1
1340	334	1
1232	1207	1
1499	149	1
46	388	1
524	884	1
765	1215	1
1184	526	1
42	1384	1
422	677	1
931	121	1
1138	229	1
195	175	1
335	791	1
1272	552	1
651	872	1
1263	1408	1
1468	911	1
384	976	1
832	954	1
1287	1071	1
1439	38	1
1368	299	1
318	933	1
1358	670	1
330	155	1
980	1532	1
360	1434	1
641	1363	1
1054	292	1
280	91	1
1215	1382	1
1248	1170	1
328	1117	1
262	768	1
371	46	1
77	901	1
488	394	1
1115	1125	1
590	1276	1
193	1459	1
909	156	1
1243	1264	1
1125	198	1
377	787	1
1212	691	1
0	893	1
850	845	1
1257	1275	1
1402	662	1
1214	217	1
1555	1083	1
135	289	1
1171	908	1
348	293	1
795	1123	1
148	66	1
74	1211	1
181	402	1
1443	1400	1
847	138	1
145	1098	1
1109	224	1
1251	954	1
116	556	1
735	360	1
959	1387	1
92	516	1
1394	1274	1
803	1565	1
1544	360	1
429	841	1
229	697	1
910	1169	1
341	906	1
846	1245	1
1197	1167	1
1491	25	1
13	1393	1
1075	599	1
726	479	1
105	749	1
1260	793	1
1291	730	1
489	816	1
1106	179	1
1365	307	1
216	182	1
128	1251	1
267	153	1
1419	821	1
660	1322	1
421	561	1
1303	1385	1
640	13	1
1535	692	1
1259	647	1
104	1480	1
1448	802	1
435	122	1
1203	1141	1
579	954	1
454	967	1
676	97	1
1450	1547	1
942	1333	1
494	321	1
980	299	1
662	820	1
772	1081	1
546	1040	1
210	1108	1
614	371	1
701	1122	1
1311	1522	1
767	1471	1
176	1137	1
519	65	1
1387	739	1
622	611	1
897	767	1
338	647	1
834	880	1
391	15	1
1122	642	1
1314	1003	1
777	1280	1
1339	862	1
379	812	1
1063	20	1
873	314	1
86	1346	1
1234	1134	1
291	965	1
466	960	1
1090	10	1
1425	977	1
1537	1437	1
75	755	1
36	1203	1
119	1476	1
777	539	1
1063	934	1
901	1558	1
264	415	1
1416	1096	1
208	19	1
343	576	1
778	1485	1
253	1493	1
494	324	1
837	1086	1
677	581	1
153	785	1
159	1231	1
1335	1069	1
1125	105	1
735	538	1
753	139	1
485	1481	1
86	962	1
139	302	1
864	1097	1
541	189	1
844	1525	1
1076	912	1
1520	839	1
1377	505	1
204	1462	1
96	960	1
142	114	1
1525	1022	1
1135	938	1
1072	1159	1
367	99	1
1406	1440	1
1568	874	1
1453	1531	1
1059	48	1
1230	841	1
725	1052	1
156	1419	1
231	451	1
490	998	1
357	636	1
1367	813	1
590	1312	1
1046	1511	1
1034	796	1
350	1547	1
254	976	1
1355	697	1
1543	939	1
1150	1051	1
145	976	1
1449	915	1
1305	1065	1
1180	612	1
258	1448	1
465	531	1
1068	725	1
751	333	1
280	650	1
653	1556	1
1140	1196	1
417	842	1
632	1292	1
963	366	1
962	704	1
34	1101	1
120	204	1
392	434	1
392	516	1
1388	761	1
[truncated: 917 more rows]
